# Supplementary material for: Is HSPG2 a modifier gene for Marfan syndrome?
Source: Eur J Hum Genet. 2020 Jun 8;28(9):1292–6. doi: 10.1038/s41431-020-0666-0 (PMC7608216; doi:10.1038/s41431-020-0666-0)
Supplement: Supplementary file 4 — Supplemental Data table [file 41431_2020_666_MOESM4_ESM.xlsx]

## Sheet: Phenotype_data
Mouse_ID	Sex	EFI_vascular	KI_skeletal
33	Male	0.56	4.01335
35	Male	0.51	5.15275
36	Male	0.43	4.14649
38	Male	0.44	5.09491
40	Female	0.38	4.08762
93	Male	0.56	3.61348
95	Male	0.61	3.56097
97	Female	0.62	3.53312
98	Female	0.62	3.72493
178	Female	0.47	3.94429
179	Female	0.63	4.31081
180	Female	0.66	4.36003
184	Female	0.5	3.9446
186	Male	0.6	3.77608
187	Male	0.63	4.95367
225	Male	0.69	4.45977
226	Male	0.55	3.29582
227	Male	0.62	5.20757
228	Male	0.95	3.92599
229	Male	0.72	4.46483
230	Female	0.62	3.27433
234	Female	0.62	3.41438
248	Male	0.67	3.80451
405	Male	0.55	4.2855
406	Male	0.55	4.05178
407	Female	0.52	4.00015
408	Female	0.59	3.30914
410	Male	0.64	3.40709
414	Female	0.66	3.58175
415	Female	0.69	3.22323
425	Female	0.61	3.37537
520	Female	0.61	3.2542
523	Male	0.66	3.8139
524	Male	0.74	4.14545
530	Female	0.52	3.20246
531	Male	0.68	3.72343
544	Female	0.62	3.48406
545	Female	0.65	3.41041
546	Female	0.65	4.21456
550	Female	0.56	3.09115
552	Male	0.63	3.77291
553	Male	0.57	3.16277
554	Male	0.64	3.90011
555	Male	0.61	3.86248
556	Male	0.88	NA
560	Male	0.61	3.92731
561	Male	0.63	3.875
562	Male	0.62	3.6205
563	Male	0.67	4.62869
564	Male	0.69	4.07503
567	Male	0.63	3.39499

## Sheet: Norm_expression_data
Mouse_ID	Group	Phenotype	Fold_change_Fbn1	Fold_change_Hspg2
178	Severe	Vascular	0.198031	0.256304
180	Mild	Vascular	0.182708	0.38632
184	Severe	Vascular	0.377809	0.328706
225	Mild	Vascular	1	1
226	Severe	Vascular	0.262482	0.373422
228	Mild	Vascular	0.693948	0.755964
229	Mild	Vascular	0.272982	0.508528
33	Severe	Vascular	0.347781	0.363125
35	Aneurysm	Vascular	0.462101	0.58432
36	Aneurysm	Vascular	0.23522	0.369665
38	Aneurysm	Vascular	0.542476	0.457334
40	Aneurysm	Vascular	0.311316	0.250312
405	Aneurysm	Vascular	0.528278	0.355182
406	Aneurysm	Vascular	0.308878	0.501402
407	Severe	Vascular	0.376792	0.601752
414	Mild	Vascular	0.409345	0.521236
415	Mild	Vascular	0.365689	0.39282
524	Mild	Vascular	0.353953	0.643062
545	Mild	Vascular	0.362108	0.880381
546	Mild	Vascular	0.310762	0.576695
553	Severe	Vascular	0.260126	0.567995
93	Severe	Vascular	0.316856	0.498156
98	Aneurysm	Vascular	0.233003	0.315655
226	Severe	Skeletal	0.977248	0.681266
35	Mild	Skeletal	1	1
38	Mild	Skeletal	1.92399	2.07772
40	Mild	Skeletal	1.70592	1.82456
407	Mild	Skeletal	0.518195	0.518981
410	Severe	Skeletal	0.252521	0.288354
520	Severe	Skeletal	0.593575	0.700172
553	Severe	Skeletal	0.323927	0.333184
179	Mild	Skeletal	0.75132	0.864969
230	Severe	Skeletal	1.40132	0.974882
415	Severe	Skeletal	0.50026	0.680728
530	Severe	Skeletal	0.71367	0.536868
546	Mild	Skeletal	0.886855	1.0067
550	Severe	Skeletal	0.62176	0.815637
563	Mild	Skeletal	0.539839	0.564302
180	Mild	Skeletal	1.02343	0.859304
187	Mild	Skeletal	1.43041	1.1495
227	Mild	Skeletal	1.39415	1.00351
567	Severe	Skeletal	0.501976	0.523761
95	Severe	Skeletal	1.32046	1.13676

## Sheet: Raw_expression_aorta
Sample	Target	CT	CT_mean	CT_sd
226	Hspg2	25.4433	25.4135	0.0402226
226	Hspg2	25.3677	25.4135	0.0402226
226	Hspg2	25.4295	25.4135	0.0402226
225	Hspg2	24.2806	24.2874	0.044601
225	Hspg2	24.2466	24.2874	0.044601
225	Hspg2	24.335	24.2874	0.044601
98	Hspg2	25.5657	25.669	0.115893
98	Hspg2	25.6471	25.669	0.115893
98	Hspg2	25.7944	25.669	0.115893
228	Hspg2	24.4297	24.4495	0.0182097
228	Hspg2	24.4655	24.4495	0.0182097
228	Hspg2	24.4533	24.4495	0.0182097
415	Hspg2	24.9113	24.9072	0.00432123
415	Hspg2	24.9027	24.9072	0.00432123
415	Hspg2	24.9076	24.9072	0.00432123
184	Hspg2	25.2128	25.1677	0.0428355
184	Hspg2	25.1276	25.1677	0.0428355
184	Hspg2	25.1626	25.1677	0.0428355
35	Hspg2	24.625	24.748	0.107813
35	Hspg2	24.8261	24.748	0.107813
35	Hspg2	24.7929	24.748	0.107813
36	Hspg2	25.7838	25.791	0.00899401
36	Hspg2	25.7881	25.791	0.00899401
36	Hspg2	25.8011	25.791	0.00899401
180	Hspg2	24.7695	24.8041	0.0300981
180	Hspg2	24.819	24.8041	0.0300981
180	Hspg2	24.824	24.8041	0.0300981
229	Hspg2	24.7972	24.774	0.0278485
229	Hspg2	24.7431	24.774	0.0278485
229	Hspg2	24.7816	24.774	0.0278485
407	Hspg2	24.2336	24.2959	0.0540142
407	Hspg2	24.3285	24.2959	0.0540142
407	Hspg2	24.3257	24.2959	0.0540142
33	Hspg2	25.5773	25.5792	0.0336932
33	Hspg2	25.5466	25.5792	0.0336932
33	Hspg2	25.6139	25.5792	0.0336932
414	Hspg2	25.2716	25.0931	0.155693
414	Hspg2	24.9856	25.0931	0.155693
414	Hspg2	25.0219	25.0931	0.155693
553	Hspg2	24.3709	24.4264	0.057028
553	Hspg2	24.4236	24.4264	0.057028
553	Hspg2	24.4848	24.4264	0.057028
545	Hspg2	25.048	25.0579	0.0649188
545	Hspg2	24.9984	25.0579	0.0649188
545	Hspg2	25.1272	25.0579	0.0649188
93	Hspg2	24.7889	24.7799	0.0166879
93	Hspg2	24.7606	24.7799	0.0166879
93	Hspg2	24.7901	24.7799	0.0166879
38	Hspg2	25.1985	25.3051	0.230066
38	Hspg2	25.5691	25.3051	0.230066
38	Hspg2	25.1477	25.3051	0.230066
524	Hspg2	25.0146	25.1675	0.176811
524	Hspg2	25.1267	25.1675	0.176811
524	Hspg2	25.3611	25.1675	0.176811
405	Hspg2	25.4697	25.5507	0.386174
405	Hspg2	25.971	25.5507	0.386174
405	Hspg2	25.2115	25.5507	0.386174
546	Hspg2	24.8302	24.9338	0.0899445
546	Hspg2	24.9788	24.9338	0.0899445
546	Hspg2	24.9923	24.9338	0.0899445
40	Hspg2	25.743	25.734	0.0135991
40	Hspg2	25.7183	25.734	0.0135991
40	Hspg2	25.7407	25.734	0.0135991
406	Hspg2	25.0292	25.0212	0.0188424
406	Hspg2	24.9997	25.0212	0.0188424
406	Hspg2	25.0347	25.0212	0.0188424
178	Hspg2	26.0709	26.0575	0.0220699
178	Hspg2	26.0695	26.0575	0.0220699
178	Hspg2	26.032	26.0575	0.0220699
226	Fbn1	28.3707	28.4404	0.0657136
226	Fbn1	28.5012	28.4404	0.0657136
226	Fbn1	28.4492	28.4404	0.0657136
225	Fbn1	26.7034	26.8057	0.143198
225	Fbn1	26.7443	26.8057	0.143198
225	Fbn1	26.9693	26.8057	0.143198
98	Fbn1	28.4563	28.6253	0.155379
98	Fbn1	28.762	28.6253	0.155379
98	Fbn1	28.6576	28.6253	0.155379
228	Fbn1	27.0674	27.0913	0.0329995
228	Fbn1	27.1289	27.0913	0.0329995
228	Fbn1	27.0775	27.0913	0.0329995
415	Fbn1	27.4842	27.5287	0.0386123
415	Fbn1	27.5536	27.5287	0.0386123
415	Fbn1	27.5483	27.5287	0.0386123
184	Fbn1	27.4957	27.4851	0.00926195
184	Fbn1	27.4808	27.4851	0.00926195
184	Fbn1	27.4787	27.4851	0.00926195
35	Fbn1	27.5086	27.6048	0.0834743
35	Fbn1	27.6468	27.6048	0.0834743
35	Fbn1	27.6589	27.6048	0.0834743
36	Fbn1	29.006	28.9615	0.0517466
36	Fbn1	28.9738	28.9615	0.0517466
36	Fbn1	28.9047	28.9615	0.0517466
180	Fbn1	28.5457	28.4027	0.128626
180	Fbn1	28.2964	28.4027	0.128626
180	Fbn1	28.366	28.4027	0.128626
229	Fbn1	28.1486	28.1898	0.0786462
229	Fbn1	28.1402	28.1898	0.0786462
229	Fbn1	28.2805	28.1898	0.0786462
407	Fbn1	27.4582	27.4896	0.0287074
407	Fbn1	27.5144	27.4896	0.0287074
407	Fbn1	27.4962	27.4896	0.0287074
33	Fbn1	28.1315	28.1598	0.0297476
33	Fbn1	28.1572	28.1598	0.0297476
33	Fbn1	28.1908	28.1598	0.0297476
414	Fbn1	27.948	27.9599	0.0232215
414	Fbn1	27.9451	27.9599	0.0232215
414	Fbn1	27.9867	27.9599	0.0232215
553	Fbn1	28.0448	28.0714	0.0249578
553	Fbn1	28.075	28.0714	0.0249578
553	Fbn1	28.0944	28.0714	0.0249578
545	Fbn1	28.763	28.8578	0.109886
545	Fbn1	28.8323	28.8578	0.109886
545	Fbn1	28.9783	28.8578	0.109886
93	Fbn1	27.8455	27.9509	0.174623
93	Fbn1	27.8547	27.9509	0.174623
93	Fbn1	28.1525	27.9509	0.174623
38	Fbn1	27.9816	27.5771	0.350672
38	Fbn1	27.3595	27.5771	0.350672
38	Fbn1	27.3901	27.5771	0.350672
524	Fbn1	28.4777	28.5472	0.0712082
524	Fbn1	28.62	28.5472	0.0712082
524	Fbn1	28.5438	28.5472	0.0712082
405	Fbn1	27.5054	27.4962	0.00815281
405	Fbn1	27.4897	27.4962	0.00815281
405	Fbn1	27.4936	27.4962	0.00815281
546	Fbn1	28.3221	28.344	0.0303798
546	Fbn1	28.3787	28.344	0.0303798
546	Fbn1	28.3313	28.344	0.0303798
40	Fbn1	28.1251	27.9376	0.163008
40	Fbn1	27.8298	27.9376	0.163008
40	Fbn1	27.8579	27.9376	0.163008
406	Fbn1	28.1499	28.2384	0.122225
406	Fbn1	28.3779	28.2384	0.122225
406	Fbn1	28.1874	28.2384	0.122225
178	Fbn1	28.98	28.9479	0.0298757
178	Fbn1	28.921	28.9479	0.0298757
178	Fbn1	28.9425	28.9479	0.0298757
226	Actb	18.752	18.7786	0.0282823
226	Actb	18.7754	18.7786	0.0282823
226	Actb	18.8083	18.7786	0.0282823
225	Actb	19.0145	19.0736	0.058731
225	Actb	19.1319	19.0736	0.058731
225	Actb	19.0744	19.0736	0.058731
98	Actb	18.7341	18.7916	0.116846
98	Actb	18.7148	18.7916	0.116846
98	Actb	18.9261	18.7916	0.116846
228	Actb	18.8419	18.8321	0.00891353
228	Actb	18.8299	18.8321	0.00891353
228	Actb	18.8244	18.8321	0.00891353
415	Actb	18.3167	18.3453	0.0358603
415	Actb	18.3337	18.3453	0.0358603
415	Actb	18.3855	18.3453	0.0358603
184	Actb	18.3144	18.3487	0.032376
184	Actb	18.353	18.3487	0.032376
184	Actb	18.3787	18.3487	0.032376
35	Actb	18.6299	18.759	0.11317
35	Actb	18.8061	18.759	0.11317
35	Actb	18.841	18.759	0.11317
36	Actb	19.1447	19.1415	0.0225268
36	Actb	19.1622	19.1415	0.0225268
36	Actb	19.1175	19.1415	0.0225268
180	Actb	18.2654	18.2182	0.0774365
180	Actb	18.1288	18.2182	0.0774365
180	Actb	18.2604	18.2182	0.0774365
229	Actb	18.5745	18.5846	0.0164947
229	Actb	18.6036	18.5846	0.0164947
229	Actb	18.5756	18.5846	0.0164947
407	Actb	18.4	18.3493	0.0868649
407	Actb	18.3989	18.3493	0.0868649
407	Actb	18.249	18.3493	0.0868649
33	Actb	18.9132	18.904	0.0359363
33	Actb	18.8643	18.904	0.0359363
33	Actb	18.9344	18.904	0.0359363
414	Actb	18.9465	18.9393	0.0235635
414	Actb	18.9129	18.9393	0.0235635
414	Actb	18.9583	18.9393	0.0235635
553	Actb	18.2884	18.3966	0.11235
553	Actb	18.3887	18.3966	0.11235
553	Actb	18.5127	18.3966	0.11235
545	Actb	19.732	19.6603	0.0687317
545	Actb	19.6538	19.6603	0.0687317
545	Actb	19.595	19.6603	0.0687317
93	Actb	18.5257	18.5607	0.030321
93	Actb	18.5787	18.5607	0.030321
93	Actb	18.5778	18.5607	0.030321
38	Actb	18.9465	18.9626	0.0613238
38	Actb	19.0304	18.9626	0.0613238
38	Actb	18.9109	18.9626	0.0613238
524	Actb	19.31	19.3167	0.0200538
524	Actb	19.3393	19.3167	0.0200538
524	Actb	19.3009	19.3167	0.0200538
405	Actb	18.7854	18.8435	0.0505317
405	Actb	18.8768	18.8435	0.0505317
405	Actb	18.8684	18.8435	0.0505317
546	Actb	18.9557	18.9258	0.0349342
546	Actb	18.9344	18.9258	0.0349342
546	Actb	18.8874	18.9258	0.0349342
40	Actb	18.5087	18.522	0.0132743
40	Actb	18.5219	18.522	0.0132743
40	Actb	18.5353	18.522	0.0132743
406	Actb	18.7243	18.8114	0.0757047
406	Actb	18.861	18.8114	0.0757047
406	Actb	18.8489	18.8114	0.0757047
178	Actb	18.8864	18.8796	0.0126999
178	Actb	18.8649	18.8796	0.0126999
178	Actb	18.8874	18.8796	0.0126999

## Sheet: Raw_expression_spinal_column
Sample	Target	CT	CT_mean	CT_sd
35	Hspg2	26.3406	26.3752	0.0329257
35	Hspg2	26.379	26.3752	0.0329257
35	Hspg2	26.4061	26.3752	0.0329257
40	Hspg2	26.3667	26.3605	0.0301141
40	Hspg2	26.3278	26.3605	0.0301141
40	Hspg2	26.3871	26.3605	0.0301141
226	Hspg2	26.6003	26.6262	0.0349963
226	Hspg2	26.666	26.6262	0.0349963
226	Hspg2	26.6124	26.6262	0.0349963
520	Hspg2	26.905	26.9121	0.0411033
520	Hspg2	26.8751	26.9121	0.0411033
520	Hspg2	26.9563	26.9121	0.0411033
38	Hspg2	26.6686	26.7423	0.0956097
38	Hspg2	26.8504	26.7423	0.0956097
38	Hspg2	26.7081	26.7423	0.0956097
407	Hspg2	26.7989	26.7751	0.0866568
407	Hspg2	26.679	26.7751	0.0866568
407	Hspg2	26.8474	26.7751	0.0866568
410	Hspg2	27.3975	27.3894	0.0162847
410	Hspg2	27.3706	27.3894	0.0162847
410	Hspg2	27.4	27.3894	0.0162847
553	Hspg2	27.5111	27.5001	0.030942
553	Hspg2	27.524	27.5001	0.030942
553	Hspg2	27.4651	27.5001	0.030942
35	Fbn1	29.2519	29.2204	0.0982129
35	Fbn1	29.1103	29.2204	0.0982129
35	Fbn1	29.299	29.2204	0.0982129
40	Fbn1	29.2497	29.3027	0.0476189
40	Fbn1	29.3163	29.3027	0.0476189
40	Fbn1	29.342	29.3027	0.0476189
226	Fbn1	28.9757	28.9509	0.0228828
226	Fbn1	28.9307	28.9509	0.0228828
226	Fbn1	28.9463	28.9509	0.0228828
520	Fbn1	29.9514	29.9956	0.107323
520	Fbn1	30.1179	29.9956	0.107323
520	Fbn1	29.9173	29.9956	0.107323
38	Fbn1	29.7435	29.6984	0.0392052
38	Fbn1	29.6791	29.6984	0.0392052
38	Fbn1	29.6726	29.6984	0.0392052
407	Fbn1	29.6521	29.6225	0.0263157
407	Fbn1	29.6018	29.6225	0.0263157
407	Fbn1	29.6135	29.6225	0.0263157
410	Fbn1	30.4051	30.426	0.0290264
410	Fbn1	30.4137	30.426	0.0290264
410	Fbn1	30.4591	30.426	0.0290264
553	Fbn1	30.3062	30.3859	0.0841678
553	Fbn1	30.3776	30.3859	0.0841678
553	Fbn1	30.4739	30.3859	0.0841678
35	Actb	19.1422	19.1455	0.0739546
35	Actb	19.0733	19.1455	0.0739546
35	Actb	19.2211	19.1455	0.0739546
40	Actb	19.9292	19.9984	0.0604936
40	Actb	20.0414	19.9984	0.0604936
40	Actb	20.0245	19.9984	0.0604936
226	Actb	18.7148	18.8429	0.122352
226	Actb	18.8551	18.8429	0.122352
226	Actb	18.9586	18.8429	0.122352
520	Actb	19.1854	19.1682	0.0472035
520	Actb	19.1149	19.1682	0.0472035
520	Actb	19.2045	19.1682	0.0472035
38	Actb	20.5022	20.5677	0.0662571
38	Actb	20.6347	20.5677	0.0662571
38	Actb	20.5661	20.5677	0.0662571
407	Actb	18.563	18.5992	0.0316317
407	Actb	18.6214	18.5992	0.0316317
407	Actb	18.6132	18.5992	0.0316317
410	Actb	18.3823	18.3656	0.0236266
410	Actb	18.3759	18.3656	0.0236266
410	Actb	18.3386	18.3656	0.0236266
553	Actb	18.7206	18.6848	0.058486
553	Actb	18.7164	18.6848	0.058486
553	Actb	18.6173	18.6848	0.058486
35	Hspg2	26.2405	26.3044	0.0554164
35	Hspg2	26.3338	26.3044	0.0554164
35	Hspg2	26.339	26.3044	0.0554164
530	Hspg2	26.9801	26.9359	0.0558236
530	Hspg2	26.8731	26.9359	0.0558236
530	Hspg2	26.9544	26.9359	0.0558236
546	Hspg2	26.541	26.6157	0.0725462
546	Hspg2	26.6859	26.6157	0.0725462
546	Hspg2	26.6204	26.6157	0.0725462
550	Hspg2	26.3929	26.3931	0.0179783
550	Hspg2	26.3752	26.3931	0.0179783
550	Hspg2	26.4112	26.3931	0.0179783
563	Hspg2	26.6431	26.7312	0.0811054
563	Hspg2	26.8028	26.7312	0.0811054
563	Hspg2	26.7477	26.7312	0.0811054
230	Hspg2	26.3127	26.2944	0.0456674
230	Hspg2	26.2424	26.2944	0.0456674
230	Hspg2	26.3281	26.2944	0.0456674
415	Hspg2	26.5682	26.5978	0.0271419
415	Hspg2	26.6215	26.5978	0.0271419
415	Hspg2	26.6036	26.5978	0.0271419
179	Hspg2	26.9324	26.9575	0.021753
179	Hspg2	26.9686	26.9575	0.021753
179	Hspg2	26.9714	26.9575	0.021753
35	Fbn1	29.2391	29.2494	0.0397175
35	Fbn1	29.2932	29.2494	0.0397175
35	Fbn1	29.2158	29.2494	0.0397175
530	Fbn1	29.5837	29.4701	0.142152
530	Fbn1	29.3107	29.4701	0.142152
530	Fbn1	29.5159	29.4701	0.142152
546	Fbn1	29.7284	29.7435	0.0522783
546	Fbn1	29.7005	29.7435	0.0522783
546	Fbn1	29.8017	29.7435	0.0522783
550	Fbn1	29.6811	29.7296	0.0498361
550	Fbn1	29.7807	29.7296	0.0498361
550	Fbn1	29.727	29.7296	0.0498361
563	Fbn1	29.7568	29.7401	0.0179289
563	Fbn1	29.7211	29.7401	0.0179289
563	Fbn1	29.7423	29.7401	0.0179289
230	Fbn1	28.6716	28.7158	0.0383342
230	Fbn1	28.738	28.7158	0.0383342
230	Fbn1	28.7379	28.7158	0.0383342
415	Fbn1	29.9684	29.9871	0.0283311
415	Fbn1	29.9733	29.9871	0.0283311
415	Fbn1	30.0197	29.9871	0.0283311
179	Fbn1	30.1149	30.1056	0.124632
179	Fbn1	29.9766	30.1056	0.124632
179	Fbn1	30.2254	30.1056	0.124632
35	Actb	19.2502	19.1895	0.0552007
35	Actb	19.1424	19.1895	0.0552007
35	Actb	19.1758	19.1895	0.0552007
530	Actb	18.938	18.9236	0.0291566
530	Actb	18.89	18.9236	0.0291566
530	Actb	18.9427	18.9236	0.0291566
546	Actb	19.4686	19.5104	0.0512711
546	Actb	19.4951	19.5104	0.0512711
546	Actb	19.5676	19.5104	0.0512711
550	Actb	19.0129	18.9841	0.0530434
550	Actb	18.9229	18.9841	0.0530434
550	Actb	19.0166	18.9841	0.0530434
563	Actb	18.732	18.7908	0.0622095
563	Actb	18.7844	18.7908	0.0622095
563	Actb	18.8559	18.7908	0.0622095
230	Actb	19.1119	19.1427	0.0479026
230	Actb	19.1979	19.1427	0.0479026
230	Actb	19.1184	19.1427	0.0479026
415	Actb	18.9299	18.928	0.00275636
415	Actb	18.9293	18.928	0.00275636
415	Actb	18.9248	18.928	0.00275636
179	Actb	19.5665	19.6332	0.082952
179	Actb	19.6072	19.6332	0.082952
179	Actb	19.7261	19.6332	0.082952
35	Hspg2	26.5056	26.4881	0.015654
35	Hspg2	26.4831	26.4881	0.015654
35	Hspg2	26.4755	26.4881	0.015654
95	Hspg2	26.7535	26.7627	0.0297667
95	Hspg2	26.7385	26.7627	0.0297667
95	Hspg2	26.7959	26.7627	0.0297667
187	Hspg2	26.4863	26.5111	0.0442467
187	Hspg2	26.4848	26.5111	0.0442467
187	Hspg2	26.5622	26.5111	0.0442467
567	Hspg2	26.9569	26.9309	0.025108
567	Hspg2	26.9068	26.9309	0.025108
567	Hspg2	26.929	26.9309	0.025108
180	Hspg2	26.9541	26.86	0.0815914
180	Hspg2	26.817	26.86	0.0815914
180	Hspg2	26.8089	26.86	0.0815914
227	Hspg2	26.5577	26.5742	0.0159238
227	Hspg2	26.5894	26.5742	0.0159238
227	Hspg2	26.5754	26.5742	0.0159238
35	Fbn1	29.3102	29.2763	0.0439705
35	Fbn1	29.2921	29.2763	0.0439705
35	Fbn1	29.2266	29.2763	0.0439705
95	Fbn1	29.3485	29.3347	0.0280198
95	Fbn1	29.3025	29.3347	0.0280198
95	Fbn1	29.3532	29.3347	0.0280198
187	Fbn1	29.0151	28.9839	0.0271359
187	Fbn1	28.9664	28.9839	0.0271359
187	Fbn1	28.9702	28.9839	0.0271359
567	Fbn1	29.7968	29.7804	0.0246547
567	Fbn1	29.7923	29.7804	0.0246547
567	Fbn1	29.7521	29.7804	0.0246547
180	Fbn1	29.4503	29.3961	0.061337
180	Fbn1	29.4084	29.3961	0.061337
180	Fbn1	29.3295	29.3961	0.061337
227	Fbn1	28.895	28.888	0.0150471
227	Fbn1	28.8708	28.888	0.0150471
227	Fbn1	28.8984	28.888	0.0150471
35	Actb	19.4044	19.4118	0.0148528
35	Actb	19.4289	19.4118	0.0148528
35	Actb	19.4021	19.4118	0.0148528
95	Actb	19.8558	19.8713	0.0144855
95	Actb	19.8845	19.8713	0.0144855
95	Actb	19.8738	19.8713	0.0144855
187	Actb	19.6195	19.6359	0.0210044
187	Actb	19.6596	19.6359	0.0210044
187	Actb	19.6285	19.6359	0.0210044
567	Actb	18.8964	18.9216	0.0219521
567	Actb	18.9329	18.9216	0.0219521
567	Actb	18.9357	18.9216	0.0219521
180	Actb	19.5776	19.565	0.0130335
180	Actb	19.5659	19.565	0.0130335
180	Actb	19.5516	19.565	0.0130335
227	Actb	19.4628	19.503	0.0362956
227	Actb	19.5334	19.503	0.0362956
227	Actb	19.5127	19.503	0.0362956
